# Supplementary material for: The Amino-Proximal Region of the Coat Protein of Cucumber Vein Yellowing Virus (Family Potyviridae) Affects the Infection Process and Whitefly Transmission
Source: Plants (Basel). 2021 Dec 15;10(12):2771. doi: 10.3390/plants10122771 (PMC8706179; doi:10.3390/plants10122771)
Supplement: Supplementary file 1 [file plants-10-02771-s001.zip]

Archive with 2 entries (2 files):
- plants-1493215-supplement.pdf
- Table S1.xlsx
