# Supplementary material for: The Amino-Proximal Region of the Coat Protein of Cucumber Vein Yellowing Virus (Family Potyviridae) Affects the Infection Process and Whitefly Transmission
Source: Plants (Basel). 2021 Dec 15;10(12):2771. doi: 10.3390/plants10122771 (PMC8706179; doi:10.3390/plants10122771)
Supplement: Supplementary file 1 [file plants-10-02771-s001.zip › Table S1.xlsx]

## Sheet: Tabelle1
Table S1: Primers used for cucumber vein yellowing virus detection, alanine-scanning site-directed mutagenesis and Gibson assembly
	Use	Primer Name	5´-3´ Sequence
	AS	CVYV_CP_Teilklon_R	GTGTTTGAATTGTTGTGAAAT
	G	CVYV_Gibson_CP_F	AATTTGGATATGTTGAACTACAGGCAGACGACATTGAGAA
	G	CVYV_Gibson_CP_R	AGTCGAGACCTTCGTGTTCATTCAATCATCGCTCCACCAT
	G	CVYV_Open_3UTR_F	AACACGAAGGTCTCGACTAAG
	G	CVYV_Open_NIb_R	TGTAGTTCAACATATCCAAATTC
	AS/CP	CVYV_CP_F	ATGAGTGAAGATCATGTCAG
	CP	CVYV_CP_R	CTCATAACGAATACCCCACA
	RT	CVYV_RT_R	TTTTATAACTTTACGCATAAAGG
	AS	CVYV_CP_RD_F	TAGGTCGCAGGCTGCTAACTTAACGCCAG
	AS	CVYV_CP_RD_R	GGAATCCAGATGTATGAAG
	AS	CVYV_CP_SQ_F	GGCTTCTGGTGCTGCTGTGGAAAACTG
	AS	CVYV_CP_SQ_R	ATTTGGTTGTCTATGGCTTG
	AS	CVYV_CP_NW_F	TCAAGTGGAAGCTGCTGCTATGAGAACAGC
	AS	CVYV_CP_NW_R	GAACCAGAAGCCATTTGG
	AS	CVYV_CP_TAS_F	TGCTGCGTATGGGGTGACTATC
	AS	CVYV_CP_TAS_R	GCAGCTCTCATAGCCCAGTTTTC
	AS	CVYV_CP_GV_F	TAGCGCGTATGCTGCTACTATCCAACAATTTTAC
	AS	CVYV_CP_GV_R	GCTGTTCTCATAGCCCAG
	AS	CVYV_CP_QQ_F	GGTGACTATCGCTGCTTTTTACGAAACTGTGTTACCGGCTTGG
	AS	CVYV_CP_QQ_R	CCATACGCGCTAGCTGTT
	AS	CVYV_CP_LN_F	AGCAGTTGAAGCTGCTGCCCAAGGGGAAG
	AS	CVYV_CP_LN_R	CACTGTTTCAGTTTTCCTC
	AS	CVYV_CP_GE_F	GAATGCCCAAGCTGCTGATGTTGATGACATG
	AS	CVYV_CP_GE_R	AATTCAACTGCTCTCCAC
	G	CVYV_Del1_Gibson_F	CTTGTGGACAACCAAATTGGACTGGAGAGTCCGATGAA
	G	CVYV_Del1_Gibson_R	CGGACTCTCCAGTCCAATTTGGTTGTCCACAAGGTCTC
	G	CVYV_Del2_Gibson_F	GAAAGAAAACTCCAATTCAAATAAGAAGAGAATGCCACTACGG
	G	CVYV_Del2_Gibson_R	CGTAGTGGCATTCTCTTCTTATTTGAATTGGAGTTTTCTTTCTTATC
	G	CVYV_Del3_Gibson_F	ATGAAGAGGACGAAGGGAAGAAAAGAGATGATGTTGATAA
	G	CVYVY_Del3_Gibson_R	TATCAACATCATCTCTTTTCTTCCCTTCGTCCTCTTCATC
	G	CVYV_CP_Del3_+5_GibsonR	TTTCATCATCTTACCACCCTTCCCTTCGTCCTCTTCATCGGACTCTCC
	G	CVYV_CP_Del3_+5_GibsonF	GACGAAGGGAAGGGTGGTAAGATGATGAAAAGAGATGATGTTGATAAAATCCC
	G	CVYV_CP_Del3_+8_GibsomR	TCCCCGTAGTGGCATTCTCTTCTTCTTCCCTTCGTCCTCTTCATC
	G	CVYV_CP_Del3_+8_GibsonF	AAGGGAAGAAGAAGAGAATGCCACTACGGGGAAAAAGAGATGATGTTGATAAA
	G	pDiVA_TrfA_F	AGAGTTGCGAGGCAGCGGCCT
	G	pDIVA_TrfA_R	ATCATTGACCCAGGCGTGTTCC
	AS: alanine-scanning mutagenesis
	RT: reverse-transcription reaction
	G: Gibson assembly
	CP: amplification of coat protein (CP) for virus detection or sequencing of CP mutants
